# Supplementary material for: 3D Pharmacophore-Based Discovery of Novel KV10.1 Inhibitors with Antiproliferative Activity
Source: Cancers (Basel). 2021 Mar 12;13(6):1244. doi: 10.3390/cancers13061244 (PMC8002023; doi:10.3390/cancers13061244)
Supplement: Supplementary file 1 [file cancers-13-01244-s001.zip]

Archive with 1 entries (1 files):
- cancers-1111130-suppplementary.pdf
